# Supplementary material for: Assessing Transcriptome Quality in Patch-Seq Datasets
Source: Front Mol Neurosci. 2018 Oct 8;11:363. doi: 10.3389/fnmol.2018.00363 (PMC6187980; doi:10.3389/fnmol.2018.00363)
Supplement: Supplementary file 1 [file Data_Sheet_1.CSV]

	cell_type	gene	ensembl_gene_id	entrezgene
1	Astrocyte	Gstm1	ENSMUSG00000058135	14862
2	Astrocyte	F3	ENSMUSG00000028128	14066
3	Astrocyte	Appl2	ENSMUSG00000020263	216190
4	Astrocyte	Fxyd1	ENSMUSG00000036570	56188
5	Astrocyte	Slc1a3	ENSMUSG00000005360	20512
6	Astrocyte	Slc27a1	ENSMUSG00000031808	26457
7	Astrocyte	Ntsr2	ENSMUSG00000020591	18217
8	Astrocyte	Ddhd1	ENSMUSG00000037697	114874
9	Astrocyte	Mfge8	ENSMUSG00000030605	17304
10	Astrocyte	Ezr	ENSMUSG00000052397	22350
11	Astrocyte	Naaa	ENSMUSG00000029413	67111
12	Astrocyte	Acsbg1	ENSMUSG00000032281	94180
13	Astrocyte	S1pr1	ENSMUSG00000045092	13609
14	Astrocyte	Sox9	ENSMUSG00000000567	20682
15	Astrocyte	Sdc4	ENSMUSG00000017009	20971
16	Astrocyte	Aldh1l1	ENSMUSG00000030088	107747
17	Astrocyte	Lcat	ENSMUSG00000035237	16816
18	Astrocyte	Slc38a3	ENSMUSG00000010064	76257
19	Astrocyte	Cldn10	ENSMUSG00000022132	58187
20	Astrocyte	Id4	ENSMUSG00000021379	15904
21	Astrocyte	Mlc1	ENSMUSG00000035805	170790
22	Astrocyte	Fgfr3	ENSMUSG00000054252	14184
23	Astrocyte	Slco1c1	ENSMUSG00000030235	58807
24	Astrocyte	Paqr8	ENSMUSG00000025931	74229
25	Astrocyte	Cbs	ENSMUSG00000024039	12411
26	Astrocyte	Prodh	ENSMUSG00000003526	19125
27	Astrocyte	Phkg1	ENSMUSG00000025537	18682
28	Astrocyte	Adhfe1	ENSMUSG00000025911	76187
29	Astrocyte	Slc15a2	ENSMUSG00000022899	57738
30	Astrocyte	Tril	ENSMUSG00000043496	66873
31	Astrocyte	Dio2	ENSMUSG00000007682	13371
32	Astrocyte	Arhgef26	ENSMUSG00000036885	622434
33	Astrocyte	Cyp2d22	ENSMUSG00000061740	56448
34	Astrocyte	Aqp4	ENSMUSG00000024411	11829
35	Astrocyte	Smpdl3a	ENSMUSG00000019872	57319
36	Astrocyte	Cyp2j9	ENSMUSG00000015224	74519
37	Astrocyte	Vcam1	ENSMUSG00000027962	22329
38	Astrocyte	Gabrg1	ENSMUSG00000001260	14405
39	Astrocyte	Slc39a12	ENSMUSG00000036949	277468
40	Endothelial	Crip1	ENSMUSG00000006360	12925
41	Endothelial	Tpm4	ENSMUSG00000031799	326618
42	Endothelial	Arhgap29	ENSMUSG00000039831	214137
43	Endothelial	Igfbp7	ENSMUSG00000036256	29817
44	Endothelial	S100a11	ENSMUSG00000027907	20195
45	Endothelial	Tm4sf1	ENSMUSG00000027800	17112
46	Endothelial	Col4a1	ENSMUSG00000031502	12826
47	Endothelial	Esam	ENSMUSG00000001946	69524
48	Endothelial	Ahnak	ENSMUSG00000069833	66395
49	Microglia	Tyrobp	ENSMUSG00000030579	22177
50	Microglia	Ctss	ENSMUSG00000038642	13040
51	Microglia	C1qc	ENSMUSG00000036896	12262
52	Microglia	Rnase4	ENSMUSG00000021876	58809
53	Microglia	Cd68	ENSMUSG00000018774	12514
54	Microglia	Cyba	ENSMUSG00000006519	13057
55	Microglia	Fcrls	ENSMUSG00000015852	80891
56	Microglia	Clic1	ENSMUSG00000007041	114584
57	Microglia	Ly86	ENSMUSG00000021423	17084
58	Microglia	Plxdc2	ENSMUSG00000026748	67448
59	Microglia	Entpd1	ENSMUSG00000048120	12495
60	Microglia	Lyn	ENSMUSG00000042228	17096
61	Microglia	C3ar1	ENSMUSG00000040552	12267
62	Microglia	Cfh	ENSMUSG00000026365	12628
63	Microglia	Hk2	ENSMUSG00000000628	15277
64	Microglia	Zfhx3	ENSMUSG00000038872	11906
65	Oligodendrocyte	Desi1	ENSMUSG00000022472	28075
66	Oligodendrocyte	Mobp	ENSMUSG00000032517	17433
67	Oligodendrocyte	Eml1	ENSMUSG00000058070	68519
68	Oligodendrocyte	Grb14	ENSMUSG00000026888	50915
69	Oligodendrocyte	Pllp	ENSMUSG00000031775	67801
70	Oligodendrocyte	Gltp	ENSMUSG00000011884	56356
71	Oligodendrocyte	Slain1	ENSMUSG00000055717	105439
72	Oligodendrocyte	Cldn11	ENSMUSG00000037625	18417
73	Oligodendrocyte	Phldb1	ENSMUSG00000048537	102693
74	Oligodendrocyte	Pigz	ENSMUSG00000045625	239827
75	Oligodendrocyte	Kndc1	ENSMUSG00000066129	76484
76	Oligodendrocyte	Mag	ENSMUSG00000036634	17136
77	Oligodendrocyte	Pdlim2	ENSMUSG00000022090	213019
78	Oligodendrocyte	Polr3e	ENSMUSG00000030880	26939
79	Oligodendrocyte	Spg20	ENSMUSG00000036580	229285
80	Oligodendrocyte	Mog	ENSMUSG00000076439	17441
81	Oligodendrocyte	Nmral1	ENSMUSG00000063445	67824
82	Oligodendrocyte	Gsn	ENSMUSG00000026879	227753
83	Oligodendrocyte	Carhsp1	ENSMUSG00000008393	52502
84	Oligodendrocyte	Ankrd28	ENSMUSG00000014496	105522
85	Oligodendrocyte	Lpar1	ENSMUSG00000038668	14745
86	Oligodendrocyte	Ugt8a	ENSMUSG00000032854	22239
87	Oligodendrocyte	Fa2h	ENSMUSG00000033579	338521
88	Oligodendrocyte	Tmem88b	ENSMUSG00000073680	320587
89	Oligodendrocyte	Ermn	ENSMUSG00000026830	77767
90	Oligodendrocyte	Myrf	ENSMUSG00000036098	225908
91	Oligodendrocyte	Elovl7	ENSMUSG00000021696	74559
92	Oligodendrocyte	Aspa	ENSMUSG00000020774	11484
93	Oligodendrocyte	Gjb1	ENSMUSG00000047797	14618
94	OPC	Evi5l	ENSMUSG00000011832	213027
95	OPC	Fosb	ENSMUSG00000003545	14282
96	OPC	Cdo1	ENSMUSG00000033022	12583
97	OPC	Slc35b2	ENSMUSG00000037089	73836
98	OPC	Gpt2	ENSMUSG00000031700	108682
99	OPC	Vcan	ENSMUSG00000021614	13003
100	OPC	Rnf180	ENSMUSG00000021720	71816
101	OPC	Ampd3	ENSMUSG00000005686	11717
102	OPC	Sox8	ENSMUSG00000024176	20681
103	OPC	Adam9	ENSMUSG00000031555	11502
104	OPC	Cercam	ENSMUSG00000039787	99151
105	OPC	Neu4	ENSMUSG00000034000	241159
106	OPC	Myt1	ENSMUSG00000010505	17932
107	OPC	Gfra1	ENSMUSG00000025089	14585
108	OPC	Chst11	ENSMUSG00000034612	58250
109	OPC	Sema3d	ENSMUSG00000040254	108151
110	OPC	Galnt3	ENSMUSG00000026994	14425
111	OPC	Fam114a1	ENSMUSG00000029185	68303
112	Pyramidal	Baiap2	ENSMUSG00000025372	108100
113	Pyramidal	Slc17a7	ENSMUSG00000070570	72961
114	Pyramidal	Ptk2b	ENSMUSG00000059456	19229
115	Pyramidal	Nrn1	ENSMUSG00000039114	68404
116	Pyramidal	Fhl2	ENSMUSG00000008136	14200
117	Pyramidal	Itpka	ENSMUSG00000027296	228550
118	Pyramidal	Neurod6	ENSMUSG00000037984	11922
119	Pyramidal	Nptx1	ENSMUSG00000025582	18164
120	Pyramidal	Sv2b	ENSMUSG00000053025	64176
121	Pyramidal	Kcnv1	ENSMUSG00000022342	67498
122	Inhibitory	Npy	ENSMUSG00000029819	109648
123	Inhibitory	Gad1	ENSMUSG00000070880	14415
124	Inhibitory	Slc6a1	ENSMUSG00000030310	232333
125	Inhibitory	Gad2	ENSMUSG00000026787	14417
126	Inhibitory	Pcp4l1	ENSMUSG00000038370	66425
127	Inhibitory	Zcchc12	ENSMUSG00000036699	72693
128	Inhibitory	Dlx6os1	ENSMUSG00000090063	NA
129	Inhibitory	Igf1	ENSMUSG00000020053	16000
130	Inhibitory	Synpr	ENSMUSG00000056296	72003
131	Ndnf_on	Fgf13	ENSMUSG00000031137	14168
132	Ndnf_on	Dner	ENSMUSG00000036766	227325
133	Ndnf_on	Reln	ENSMUSG00000042453	19699
134	Ndnf_on	Pnoc	ENSMUSG00000045731	18155
135	Ndnf_on	Adarb2	ENSMUSG00000052551	94191
136	Ndnf_on	Kit	ENSMUSG00000005672	16590
137	Ndnf_on	Cnr1	ENSMUSG00000044288	12801
138	Ndnf_on	Parm1	ENSMUSG00000034981	231440
139	Ndnf_on	Klhl13	ENSMUSG00000036782	67455
140	Ndnf_on	Nr2f2	ENSMUSG00000030551	11819
141	Ndnf_on	Adra1a	ENSMUSG00000045875	11549
142	Ndnf_on	Hapln1	ENSMUSG00000021613	12950
143	Ndnf_on	Hdac9	ENSMUSG00000004698	79221
144	Sncg_on	Sncg	ENSMUSG00000023064	20618
145	Sncg_on	Nrip3	ENSMUSG00000034825	78593
146	Sncg_on	Fxyd6	ENSMUSG00000066705	59095
147	Sncg_on	Kcnip1	ENSMUSG00000053519	70357
148	Sncg_on	Sema3c	ENSMUSG00000028780	20348
149	Sncg_on	Dlx1	ENSMUSG00000041911	13390
150	Sncg_on	Maf	ENSMUSG00000055435	17132
151	Sncg_on	Rgs12	ENSMUSG00000029101	71729
152	Sncg_on	Htr3a	ENSMUSG00000032269	15561
153	Sncg_on	Fstl5	ENSMUSG00000034098	213262
154	Sncg_on	Gng4	ENSMUSG00000021303	14706
155	Sncg_on	Qpct	ENSMUSG00000024084	70536
156	Sncg_on	Galnt14	ENSMUSG00000024064	71685
157	Sncg_on	Sp8	ENSMUSG00000048562	320145
158	Sncg_on	Cxcl14	ENSMUSG00000021508	57266
159	Pvalb_on	Pvalb	ENSMUSG00000005716	19293
160	Pvalb_on	Nxph1	ENSMUSG00000046178	18231
161	Pvalb_on	Ubash3b	ENSMUSG00000032020	72828
162	Pvalb_on	Nek7	ENSMUSG00000026393	59125
163	Pvalb_on	Gm13629	ENSMUSG00000087301	NA
164	Pvalb_on	Kcnc2	ENSMUSG00000035681	268345
165	Pvalb_on	Cox6a2	ENSMUSG00000030785	12862
166	Pyramidal_on	Nrgn	ENSMUSG00000053310	64011
167	Pyramidal_on	Arpp21	ENSMUSG00000032503	74100
168	Pyramidal_on	Rgs4	ENSMUSG00000038530	19736
169	Pyramidal_on	Ctxn1	ENSMUSG00000048644	330695
170	Pyramidal_on	Stx1a	ENSMUSG00000007207	20907
171	Pyramidal_on	Rasgrp1	ENSMUSG00000027347	19419
172	Pyramidal_on	Dkk3	ENSMUSG00000030772	50781
